# Supplementary material for: Face Mask: As a Source or Protector of Human Exposure to Microplastics and Phthalate Plasticizers?
Source: Toxics. 2023 Jan 17;11(2):87. doi: 10.3390/toxics11020087 (PMC9967050; doi:10.3390/toxics11020087)
Supplement: Supplementary file 1 [file toxics-11-00087-s001.zip]

Archive with 1 entries (1 files):
- toxics-2075938-supplementary.pdf
